# Supplementary material for: A simple microplastic splitter for subsampling expanded polystyrene particles
Source: MethodsX. 2023 Nov 17;11:102489. doi: 10.1016/j.mex.2023.102489 (PMC10694595; doi:10.1016/j.mex.2023.102489)
Supplement: Supplementary file 1 [file mmc1.xlsx]

## Sheet: Sheet1
	Table S1. Microplastic numbers collected in eight different compartments (A-H) with the radial microplastic splitter in virgin expanded polystyrene (EPS) particles, EPS particles from marine sample, virgin polyethylene (PE) particles and virgin polypropylene (PP) particles.
	EPS_virgin											Mean		SD
	A	10	11	10	11	13	9	9	10	11	14	10.8	±	1.61933
	B	10	12	10	9	13	12	10	7	10	10	10.3	±	1.70294
	C	11	11	9	10	10	10	13	11	9	7	10.1	±	1.59513
	D	9	7	9	7	11	12	9	10	12	11	9.7	±	1.82878
	E	9	9	10	8	8	10	11	10	10	11	9.6	±	1.07497
	F	9	7	13	9	9	7	10	9	8	11	9.2	±	1.81353
	G	13	9	9	14	7	10	9	10	11	8	10	±	2.16025
	H	9	14	10	12	9	10	9	13	9	8	10.3	±	2.00278
	Overall mean ± SD											10	±	0.495696
	A-D	40	41	38	37	47	43	41	38	42	42	40.9	±	2.92309
	E-H	40	39	42	43	33	37	39	42	38	38	39.1	±	2.92309
	A-B	20	23	20	20	26	21	19	17	21	24	21.1	±	2.60128
	C-D	20	18	18	17	21	22	22	21	21	18	19.8	±	1.8738
	E-F	18	16	23	17	17	17	21	19	18	22	18.8	±	2.39444
	G-H	22	23	19	26	16	20	18	23	20	16	20.3	±	3.23351
	EPS_environment											Mean		SD
	A	15	9	8	12	9	9	9	10	11	8	10	±	2.16025
	B	10	7	10	11	11	12	12	13	9	14	10.9	±	2.02485
	C	12	8	8	13	8	13	14	10	7	12	10.5	±	2.59272
	D	9	13	14	8	10	9	8	9	8	11	9.9	±	2.13177
	E	11	12	8	7	8	7	10	8	11	8	9	±	1.82574
	F	8	9	12	8	9	10	9	12	10	9	9.6	±	1.42984
	G	6	9	9	9	14	7	11	11	9	10	9.5	±	2.22361
	H	9	13	11	12	11	13	7	7	15	8	10.6	±	2.75681
	Overall mean ± SD											10	±	0.636957
	A-D	46	37	40	44	38	43	43	42	35	45	41.3	±	3.653
	E-H	34	43	40	36	42	37	37	38	45	35	38.7	±	3.653
	A-B	25	16	18	23	20	21	21	23	20	22	20.9	±	2.60128
	C-D	21	21	22	21	18	22	22	19	15	23	20.4	±	2.41293
	E-F	19	21	20	15	17	17	19	20	21	17	18.6	±	2.01108
	G-H	15	22	20	21	25	20	18	18	24	18	20.1	±	3.03498
	PE_virgin											Mean		SD
	A	9	8	8	10	9	10	11	10	8	9	9.2	±	1.0328
	B	9	8	10	9	8	10	9	12	10	14	9.9	±	1.85293
	C	10	13	10	11	9	15	9	11	9	10	10.7	±	1.94651
	D	7	11	8	10	10	10	9	8	11	11	9.5	±	1.43372
	E	12	11	11	10	13	8	12	9	10	9	10.5	±	1.58114
	F	13	9	15	9	8	6	12	12	14	10	10.8	±	2.85968
	G	10	10	8	10	9	9	9	8	10	8	9.1	±	0.875595
	H	10	10	10	11	14	12	9	10	8	9	10.3	±	1.70294
	Overall mean ± SD											10	±	0.674007
	A-D	35	40	36	40	36	45	38	41	38	44	39.3	±	3.36815
	E-H	45	40	44	40	44	35	42	39	42	36	40.7	±	3.36815
	A-B	18	16	18	19	17	20	20	22	18	23	19.1	±	2.18327
	C-D	17	24	18	21	19	25	18	19	20	21	20.2	±	2.61619
	E-F	25	20	26	19	21	14	24	21	24	19	21.3	±	3.59166
	G-H	20	20	18	21	23	21	18	18	18	17	19.4	±	1.89737
	PP_virgin											Mean		SD
	A	9	8	10	13	7	10	9	7	10	9	9.2	±	1.75119
	B	12	6	8	11	10	11	11	9	10	8	9.6	±	1.83787
	C	8	9	15	9	14	10	8	12	8	8	10.1	±	2.64365
	D	13	11	9	9	11	8	12	8	15	10	10.6	±	2.27058
	E	10	15	8	11	7	9	11	13	12	12	10.8	±	2.39444
	F	14	14	10	6	9	12	12	8	9	10	10.4	±	2.59058
	G	5	9	8	11	14	11	8	11	7	12	9.6	±	2.67499
	H	9	8	12	10	8	9	9	12	9	11	9.7	±	1.49443
	Overall mean ± SD											10	±	0.563154
	A-D	42	34	42	42	42	39	40	36	43	35	39.5	±	3.34166
	E-H	38	46	38	38	38	41	40	44	37	45	40.5	±	3.34166
	A-B	21	14	18	24	17	21	20	16	20	17	18.8	±	2.93636
	C-D	21	20	24	18	25	18	20	20	23	18	20.7	±	2.54078
	E-F	24	29	18	17	16	21	23	21	21	22	21.2	±	3.76534
	G-H	14	17	20	21	22	20	17	23	16	23	19.3	±	3.12872
